# Supplementary material for: Investigating the Relationship between White Matter Connectivity and Motivational Circuits in Subjects with Deficit Schizophrenia: A Diffusion Tensor Imaging (DTI) Study
Source: J Clin Med. 2021 Dec 23;11(1):61. doi: 10.3390/jcm11010061 (PMC8745695; doi:10.3390/jcm11010061)
Supplement: Supplementary file 1 [file jcm-11-00061-s001.zip]

Archive with 1 entries (1 files):
- jcm-1505102-supplementary.pdf
